# Supplementary material for: Effect of a Standardized Four-Week Desensitization and Counter-Conditioning Training Program on Pre-Existing Veterinary Fear in Companion Dogs
Source: Animals (Basel). 2019 Oct 7;9(10):767. doi: 10.3390/ani9100767 (PMC6826973; doi:10.3390/ani9100767)
Supplement: Supplementary file 1 [file animals-09-00767-s001.zip]

Archive with 9 entries (6 files):
- Supplementary Materials/
- Supplementary Materials/.DS_Store
- __MACOSX/
- __MACOSX/Supplementary Materials/
- __MACOSX/Supplementary Materials/._.DS_Store
- Supplementary Materials/Video Link.docx
- __MACOSX/Supplementary Materials/._Video Link.docx
- Supplementary Materials/Dataset.docx
- __MACOSX/Supplementary Materials/._Dataset.docx
